# Supplementary material for: Associations of Toll-Like Receptor and β-Defensin Polymorphisms with Measures of Periodontal Disease (PD) in HIV+ North American Adults: An Exploratory Study
Source: PLoS One. 2016 Oct 11;11(10):e0164075. doi: 10.1371/journal.pone.0164075 (PMC5058471; doi:10.1371/journal.pone.0164075)
Supplement: S1 Table — (XLSX) [file pone.0164075.s001.xlsx]

## Sheet: Sheet1
Table S1. Characteristics and distribution of TLR genes and SNPs*
Gene	rs number	SNP	Chr position	Ancestral allele/	Location	Amino acid	MAF (minor allele)	MAF (minor allele)
(Chr #, ID)		(alternative name)		Chimp allele	(alternative name)		European	African American
TLR1	rs5743551	-7202G>A	38807654	G	5' near gene	-	0.08 (G)	0.39 (A)
(#4, 7096)	rs5743595	-2192T>C	38802644	T	Intron	-	0.15 - 0.2 (C)	0.04 - 0.06 (C)
	rs5743611	239G>C	38800214	G	Exon-4	Arg80Thr	0.04 - 0.07 (C)	0 - 0.04 (C)
	rs5743618	1805G>T	38798648	T	Exon-4	Ser602Ile	0.25 (T)	0.25 (G)
TLR2	rs4696480	-16934T>A	154607126	T	Intron-1	-	0.47 (A)	0.17 - 0.4 (A)
(#4, 7097)	rs1898830	-15607A>G	154608453	A	Intron-1	-	0.31 - 0.45 (G)	0.17 - 0.27 (G)
	rs3804099	597T>C	154624656	C	Exon-3	Asn199Asn	0.33 - 0.45 (C)	0.35 - 0.42 (T)
	rs3804100	1350T>C	154625409	T	Exon-3	Ser450Ser	0.08 - 0.17 (C)	0.04 - 0.08 (C)
	rs5743708	2258G>A	154626317	G	Exon-3	Arg753Gln	0.02 - 0.03 (A)	0.00 (A)
TLR3	rs5743303	-8921A>T	186988853	A	5' near gene	-	0.08 - 0.18 (T)	0.08 - 0.16 (T)
(#4, 7098)	rs5743305	-8441T>A (-926T>A)	186989333	T	5' near gene	-	0.25 - 0.48 (A)	0.24 - 0.4 (A)
	rs3775296	-299698G>T (-7C>A)	186997767	C	5' UTR	-	0.15 - 0.17 (A)	0.19 (A)
	rs3775291	1234C>T	187004074	C	Exon-4	Leu412Phe	0.26 - 0.37 (T)	0.04 - 0.07 (T)
TLR4	rs2770150	-3612A>G	120463139	A	5', promoter	-	0.27 - 0.3 (G)	0.11 - 0.22 (G)
(#9, 7099)	rs2737190	-2604G>A	120464181	G	5', promoter	-	0.32 - 0.33 (G)	0.3 - 0.31 (A)
	rs10759932	-1607T>C	120465144	T	5' near gene	-	0.15 - 0.22 (C)	0.1 - 0.13 (C)
	rs4986790	896A>G (1063A>G)	120475302	A	Exon-3	Asp299Gly	0.03 - 0.05 (G)	0.06 - 0.15 (G)
	rs4986791	1196C>T (1363C>T)	120475602	C	Exon-3	Thr399Ile	0.03 - 0.05 (T)	0.02 - 0.06 (T)
	rs11536889	+11381G>C (3725G>C)	120478131	G	3' UTR	-	0.08 - 0.11 (C)	0.04 - 0.08 (C)
	rs7873784	+12186C>G (4530C>G)	120478936	C	3' UTR	-	0.18 (C)	0.13 (C)
TLR6	rs5743795	-1401G>A	38832495	G	Intron (5'UTR)	-	0.13 (A)	0.04 (A)
(#4, 10333)	rs5743806	-673C>T	38831767	C	Intron (5'UTR)	-	0.25 (C)	0.46 (T)
	rs1039559	-502T>C	38831596	T	Intron (Promoter)	-	0.44 - 0.5 (T)	0.17 - 0.23 (C)
	rs5743810	745T>C	38830350	C	Exon-2	Ser249Pro	0.41 - 0.45 (T)	0.07 - 0.13 (T)
	rs3821985	1083C>G	38830012	C	Exon-2	Thr361Thr	0.29 - 0.3 (G)	0.46 - 0.5 (C)
	rs3775073	1263A>G	38829832	G	Exon-2	Lys421Lys	0.28 - 0.3 (G)	0.33 - 0.38 (A)
	rs5743818	1932T>G	38829163	T	Exon-2	Ala644Ala	0.25 - 0.27 (G)	0.07 - 0.13 (G)
	rs2381289	4224C>T	38826871	C	3'UTR	-	0.41 - 0.43 (T)	0.22 - 0.23 (T)
TLR7	rs2302267	1-120T>G	12885578	T	Intron	-	0.05 - 0.06 (G)	0.02 - 0.04 (G)
(X, 51284)	rs864058	2403G>A	12906030	G	Exon-3	Thr801Thr	0.05 - 0.13 (A)	0.1 - 0.24 (A)
TLR8	rs3764880	1A>G	12924826	G	Exon-1	Met1Val	0.19 - 0.26 (G)	0.2 - 0.3 (G)
(X, 51311)	rs1548731	+3121T>C	12927947	T	Intron	-	0.2 (T)	0.3 - 0.33 (C)
	rs5744077	28A>G	12937187	A	Exon-2	Met10Val	0.00 (G)	0.08 - 0.11 (G)
	rs2159377	354C>T	12937513	C	Exon-2	Asp118Asp	0.16 - 0.19 (T)	0 - 0.19 (T)
	rs5744080	645C>T	12937804	C/T	Exon-2	His215His	0.35 - 0.45 (T)	0.17 - 0.25 (C)
	rs2407992	1953G>C	12939112	C	Exon-2	Leu651Leu	0.42 - 0.45 (C)	0.1 (G)
	rs3747414	2253C>A	12939412	C	Exon-2	Ile751Ile	0.31 - 0.4 (A)	0.37 - 0.41 (A)
TLR9	rs187084	-1486C>T	52261031	C	5' (3') near gene	-	0.34 - 0.38 (C)	0.36 - 0.38 (C)
(#3, 54106)	rs5743836	-1237C>T	52260782	C	5' (3') near gene	-	0.16 - 0.18 (C)	0.25 (C)
	rs352139	+1174G>A	52258372	G	Intron	-	0.48 (G), 0.43 (A)	0.39 - 0.44 (A)
	rs352140	1635G>A (2848G>A)	52256697	G/A	Exon-2	Pro545Pro	0.43 - 0.44 (G), 0.48 (A)	0.34 - 0.38 (A)
*Abbreviations: Chr, chromosome; UTR, untranslated region; MAF, minor allele frequency.
MAF are primarily based on the European and African American populations analyzed under the same project in dbSNP.
