# Supplementary material for: Associations of Toll-Like Receptor and β-Defensin Polymorphisms with Measures of Periodontal Disease (PD) in HIV+ North American Adults: An Exploratory Study
Source: PLoS One. 2016 Oct 11;11(10):e0164075. doi: 10.1371/journal.pone.0164075 (PMC5058471; doi:10.1371/journal.pone.0164075)
Supplement: S2 Table — (XLSX) [file pone.0164075.s002.xlsx]

## Sheet: Sheet1
Table S2. TLR minor alleles and their frequencies in all samples*
Gene	rs number	SNP	Minor allele	MAF
TLR1	rs5743551	−7202G>A	A	0.339
	rs5743595	−2192T>C	C	0.112
	rs5743611	239G>C	C	0.016
	rs5743618	1805G>T	G	0.27
TLR2	rs4696480	−16934T>A	T	0.444
	rs1898830	−15607A>G	G	0.18
	rs3804099	597T>C	T	0.428
	rs3804100	1350T>C	C	0.06
	rs5743708	2258G>A	A	0.012
TLR3	rs5743303	−8921A>T	T	0.172
	rs5743305	−8441T>A	T	0.31
	rs3775296	−7C>A	A	0.181
	rs3775291	1234C>T	T	0.14
TLR4	rs2770150	−3612A>G	G	0.176
	rs2737190	−2604G>A	A	0.37
	rs10759932	−1607T>C	C	0.256
	rs4986790	896A>G	G	0.044
	rs4986791	1196C>T	T	0.012
	rs11536889	+11381G>C	C	0.076
	rs7873784	+12186C>G	G	0.272
TLR6	rs5743795	−1401G>A	A	0.096
	rs5743806	−673C>T	C	0.46
	rs1039559	−502T>C	C	0.316
	rs5743810	745T>C	T	0.18
	rs3821985	1083C>G	G	0.492
	rs3775073	1263A>G	A	0.5
	rs5743818	1932T>G	G	0.096
	rs2381289	4224C>T	T	0.3
TLR7	rs2302267	1-120T>G	G	0.03
	rs864058	2403G>A	A	0.13
TLR8	rs3764880	1A>G	G	0.24
	rs1548731	+3121T>C	T	0.47
	rs5744077	28A>G	G	0.081
	rs2159377	354C>T	T	0.17
	rs5744080	645C>T	C	0.456
	rs2407992	1953G>C	C	0.29
	rs3747414	2253C>A	A	0.368
TLR9	rs187084	−1486C>T	C	0.32
	rs5743836	−1237C>T	C	0.27
	rs352139	+1174G>A	A	0.48
	rs352140	1635G>A	A	0.347
*Abbreviation: MAF, minor allele frequency.
