# Supplementary material for: Associations of Toll-Like Receptor and β-Defensin Polymorphisms with Measures of Periodontal Disease (PD) in HIV+ North American Adults: An Exploratory Study
Source: PLoS One. 2016 Oct 11;11(10):e0164075. doi: 10.1371/journal.pone.0164075 (PMC5058471; doi:10.1371/journal.pone.0164075)
Supplement: S3 Table — (XLSX) [file pone.0164075.s003.xlsx]

## Sheet: Sheet1
Table S3. Pairwise linkage disequilibrium between TLR SNPs*
Gene/s	SNP pair	D′ (r2)
		HIV+ CA	HIV+ AFA
TLR1	rs5743551-rs5743618	0.92 (0.62)	-
TLR3	rs5743303-rs3775296	0.99 (0.8)	0.77 (0.52)
TLR6	rs5743806-rs3821985	0.95 (0.90)	0.99 (0.81)
	rs5743806-rs3775073	1 (0.90)	0.95 (0.75)
	rs3821985-rs3775073	1 (0.91)	0.92 (0.92)
	rs5743806-rs5743818	0.91 (0.60)	-
	rs1039559-rs5743810	0.95 (0.60)	-
	rs1039559-rs2381289	0.99 (0.69)	-
	rs3775073-rs5743818	0.92 (0.55)	-
TLR8	rs5744080-rs2407992	1 (0.84)	-
TLR9	rs187084-rs352139	0.99 (0.60)	-
	rs352139-rs352140	0.95 (0.75)	-
TLR1_TLR6	rs5743595_rs5743795	0.90 (0.80)	-
*Abbreviations: CA, Caucasian; AFA, African American.
- = D′ and/or r2 <0.8 and/or <0.5, respectively.
