# Supplementary material for: Associations of Toll-Like Receptor and β-Defensin Polymorphisms with Measures of Periodontal Disease (PD) in HIV+ North American Adults: An Exploratory Study
Source: PLoS One. 2016 Oct 11;11(10):e0164075. doi: 10.1371/journal.pone.0164075 (PMC5058471; doi:10.1371/journal.pone.0164075)
Supplement: S4 Table — (XLSX) [file pone.0164075.s004.xlsx]

## Sheet: Sheet1
Table S4. Association between periodontopathogen levels and clinical measures*
Periodontopathogen levela	Clinical measure	Estimate	Std.Error	t-value	Pr(>|t|)
P. gingivalis	PPD	3.88728	0.96363	4.034	0.000117
T. denticola		4.41633	1.14563	3.855	0.000231
T. forsythia		6.46659	1.48965	4.341	4.11e-05
P. gingivalis	BOP	3.16284	0.731045	4.326	4.07e-05
T. denticola		3.607	0.9401	3.837	0.000249
T. forsythia		4.99014	1.11922	4.459	2.7e-05
P. gingivalis	REC	0.36536	1.14221	0.32	0.749911
T. denticola		-2.84111	1.24902	-2.275	0.0255
T. forsythia		-2.98437	2.38468	-1.251	0.21481
*Abbreviations: PPD, periodontal probing depth; BOP, bleeding on probing; REC, gingival recession.
aLog genome copy number/mg total DNA.
