# Supplementary material for: Associations of Toll-Like Receptor and β-Defensin Polymorphisms with Measures of Periodontal Disease (PD) in HIV+ North American Adults: An Exploratory Study
Source: PLoS One. 2016 Oct 11;11(10):e0164075. doi: 10.1371/journal.pone.0164075 (PMC5058471; doi:10.1371/journal.pone.0164075)
Supplement: S5 Table — (XLSX) [file pone.0164075.s005.xlsx]

## Sheet: Sheet1
Table S5. Instrumental variable analysis*
Pathogen, Clinical measure	Gene	rs number	SNP	pA	pB	Notes
P. gingivalis, PPD	TLR2	rs1898830	−15607A>G	0.0250333	0.899279
	TLR9	rs352139	+1174G>A	0.0348414	0.620856
T. denticola, PPD	TLR1	rs5743595	−2192T>C	0.0164204	0.724509	a
		rs5743618	1805G>T	0.0481409	0.276907	b
	TLR4	rs10759932	−1607T>C	0.0426122	0.173341	c
	TLR6	rs5743795	−1401G>A	0.02436	0.611728	d
	TLR8	rs3764880	1A>G	0.0153746	0.103162
		rs5744077	28A>G	0.0419138	0.537567	e
T. forsythia, PPD	TLR8	rs3764880	1A>G	0.0242412	0.0986568
P. gingivalis, BOP	TLR2	rs1898830	−15607A>G	0.0250333	0.206225
	TLR9	rs352139	+1174G>A	0.0348414	0.584488	f
T. denticola, BOP	TLR1	rs5743595	−2192T>C	0.0164204	0.441785
		rs5743618	1805G>T	0.0481409	0.474368
	TLR4	rs10759932	−1607T>C	0.0426122	0.892362
	TLR6	rs5743795	−1401G>A	0.02436	0.817369
	TLR8	rs3764880	1A>G	0.0153746	0.155522
		rs5744077	28A>G	0.0419138	0.999034
T. forsythia, BOP	TLR8	rs3764880	1A>G	0.0242412	0.164696
*Abbreviations: PPD, periodontal probing depth; BOP, bleeding on probing.
pA = p value between SNP and periodontopathogen level.
pB = p value betweeen periodontopathogen level and clinical measure, after accounting for the effects of SNPs.
a = significantly associated with Td in all samples (Table 2).
b = significantly associated with Td in all samples and Caucasians (Table 2).
c = suggestively associated with PPD in Caucasians (Table 3).
d = suggestively associated with Td in all samples (Table 2).
e = suggestively associated with Td in African Americans (Table 2).
f = suggestively associated with BOP in Caucasians (Table 3).
